# Supplementary material for: Effects of endophytic fungi on parasitic process of Taxillus chinensis
Source: Sci Rep. 2022 May 11;12:7744. doi: 10.1038/s41598-022-11940-z (PMC9095678; doi:10.1038/s41598-022-11940-z)
Supplement: Supplementary file 3 — Supplementary Information 3. [file 41598_2022_11940_MOESM3_ESM.xlsx]

## Sheet: Sheet1
Supplementary table1 Distribution of endophytic fungi from different hosts
of Taxillus chinensis in Wuzhou, Guangxi
Isolates	Species	Host	Geographic area
ss2-1	Stagonosporopsis cucurbitacearum	Morus alba	Cenxi,Wuzhou
ss3-1	Penicillium verruculosum		Cenxi,Wuzhou
hs1-1	Diaporthe discoidispora	Dalbergia odorifera	Cenxi,Wuzhou
hs2-1	Diaporthe discoidispora		Cenxi,Wuzhou
hs3-1	Diaporthe discoidispora		Cenxi,Wuzhou
hs4-1	Diaporthe discoidispora		Cenxi,Wuzhou
hs7-1	Diaporthe discoidispora		Cenxi,Wuzhou
lys1-1	Diaporthe sp.	Dimocarpus longan	Cenxi,Wuzhou
lys1-2	Diaporthe sp.		Cenxi,Wuzhou
lys2-1	Diaporthe phaseolorum		Cenxi,Wuzhou
lys2-2	Colletotrichum sp.		Cenxi,Wuzhou
lys3-1	Diaporthe sp.		Cenxi,Wuzhou
lys3-2	Phomopsis sp.		Cenxi,Wuzhou
lys4-1	Colletotrichum sp.		Cenxi,Wuzhou
lys5-1	Colletotrichum sp.		Cenxi,Wuzhou
lys6-1	Diaporthe sp.		Cenxi,Wuzhou
szs1-1	Pleurostoma richardsiae	Diospyros kaki	Cenxi,Wuzhou
szs1-2	Pestalotiopsis sp.		Cenxi,Wuzhou
szs3-1	Diaporthe sp.		Cenxi,Wuzhou
szs3-2	Pestalotiopsis sp.		Cenxi,Wuzhou
szs5-1	Diaporthe sp.		Cenxi,Wuzhou
szs7-1	Pestalotiopsis sp.		Cenxi,Wuzhou
lzs1-1	Phomopsis sp.	Prunus salicina	Cenxi,Wuzhou
lzs1-2	Diaporthe sp.		Cenxi,Wuzhou
lzs2-1	Diaporthe sp.		Cenxi,Wuzhou
lzs2-2	Pestalotiopsis sp.		Cenxi,Wuzhou
lzs2-3	Phomopsis sp.		Cenxi,Wuzhou
lzs3-1	Colletotrichum sp.		Cenxi,Wuzhou
lzs3-2	Phomopsis sp.		Cenxi,Wuzhou
lzs3-3	Pestalotiopsis microspora		Cenxi,Wuzhou
lzs4-1	Fusarium sp.		Cenxi,Wuzhou
lzs4-2	Botryosphaeria dothidea		Cenxi,Wuzhou
lzs4-3	Colletotrichum sp.		Cenxi,Wuzhou
lzs5-1	Diaporthe sp.		Cenxi,Wuzhou
lzs6-1	\		Cenxi,Wuzhou
ys1-1	Glomerella cingulata	Bauhinia purpurea	Cenxi,Wuzhou
ys1-2	Alternaria alternata		Cenxi,Wuzhou
ys2-1	Colletotrichum gloeosporioides		Cenxi,Wuzhou
ys2-2	\		Cenxi,Wuzhou
ys2-3	Colletotrichum gloeosporioides		Cenxi,Wuzhou
ys5-1	Colletotrichum siamense		Cenxi,Wuzhou
ys8-1	Colletotrichum gloeosporioides		Cenxi,Wuzhou
ans1-1	\	Phellodendron chinense	Cenxi,Wuzhou
ans2-1	Pestalotiopsis vismiae		Cenxi,Wuzhou
ans2-2	Fusarium sp.		Cenxi,Wuzhou
ans5-1	Phomopsis sp.		Cenxi,Wuzhou
ans5-2	Pestalotiopsis trachycarpicola		Cenxi,Wuzhou
